# Supplementary material for: CLPP inhibition triggers apoptosis in human ovarian granulosa cells via COX5A abnormality–Mediated mitochondrial dysfunction
Source: Front Genet. 2023 Mar 17;14:1141167. doi: 10.3389/fgene.2023.1141167 (PMC10065195; doi:10.3389/fgene.2023.1141167)
Supplement: Supplementary file 1 [file Table2.XLSX]

## Sheet: Sheet1
Gene Symbol	NC1 FPKM	NC2 FPKM	NC3 FPKM	SH1 FPKM	SH2 FPKM	SH3 FPKM	NC Average FPKM	SH Average FPKM	log2 (SH / NC)	Pvalue(SH / NC)	Qvalue (SH / NC)
COX4I1	385.89	398.22	390.08	353.33	390.88	399.3	391.4	381.17	-0.08	0.08	0.22
COX4I2	NA	NA	NA	NA	NA	NA	NA	NA	NA	NA	NA
COX5A	92.33	91.2	97.13	105.76	96.55	97.81	93.55	100.04	0.06	0.25	0.48
COX5B	139.87	159.89	154.42	151.06	140.2	147.03	151.39	146.1	-0.09	0.16	0.35
COX6A1	775.84	796.04	855.19	801.07	820.63	762	809.02	794.57	-0.08	0.11	0.26
COX6A2	NA	NA	NA	NA	NA	NA	NA	NA	NA	NA	NA
COX6B1	427.24	443.47	448.4	482.4	513.4	523.05	439.7	506.28	0.15	0.00491	0.02
COX6B2	0.03	0.09	0.07	0.09	0	0	0.06	0.03	-1.35	0.44	0.69
COX6C	107.09	126.23	131.18	110.91	114.62	109.12	121.5	111.55	-0.19	0.01	0.04
COX7A1	0.9	0	1.7	2.67	1.82	2.77	0.87	2.42	1.38	0.32	0.56
COX7A2	261.58	275.51	278.35	279.23	313.61	282.42	271.81	291.75	0.05	0.37	0.62
COX7A2L	64.33	71.61	71.68	68.34	64.26	63.44	69.21	65.35	-0.12	0.04	0.13
COX7B	21.83	27.38	26.75	27.86	27.42	25.97	25.32	27.08	0.07	0.36	0.61
COX7B2	0	0	0	0	0.23	0	0	0.08	0.93	0.82	0.91
COX7C	264.8	308	322.16	301.64	308.33	316.8	298.32	308.92	0.00603	0.92	0.97
COX8A	796.72	854.32	807.91	899.45	916.27	955.81	819.65	923.84	0.12	0.00586	0.02
COX8C	NA	NA	NA	NA	NA	NA	NA	NA	NA	NA	NA
NDUFA4	84.13	93.49	94.89	84.03	92.75	89.5	90.84	88.76	-0.06	0.22	0.44
