# Supplementary material for: CLPP inhibition triggers apoptosis in human ovarian granulosa cells via COX5A abnormality–Mediated mitochondrial dysfunction
Source: Front Genet. 2023 Mar 17;14:1141167. doi: 10.3389/fgene.2023.1141167 (PMC10065195; doi:10.3389/fgene.2023.1141167)
Supplement: Supplementary file 3 [file Table1.XLSX]

## Sheet: antibody
Antibody			Dilution
CLPP	Abcam, ab124822	WB/IP/IF	WB: 1:2000; IF: 1:200
Vinculin	Abcam, ab130007	WB	WB: 1:5000
DDX4	Abcam, ab27591	IF	IF: 1:200
COX5A	Affinity, DF3561	WB	WB: 1:1000
COX5B	Affinity, DF8908	WB	WB: 1:1000
cleaved caspse 3	Proteintech, 19677-1-AP	WB	WB: 1: 1000
BAX	Proteintech, 50599-2-Ig	WB	WB: 1:1000
BCL2	Proteintech, 26593-1-AP	WB	WB: 1: 1000
Goat Anti-Mouise	Proteintech, SA00001-1	WB	WB: 1:5000
Goat Anti-Rabbit	Proteintech, SA00001-2	WB	WB: 1:5000
Alexa Fluor488	Invitrogen, A11001	IF	WB: 1:1000
Alexa Fluor594	Invitrogen, A21207	IF	WB: 1:1000
Hoechst	Invitrogen, H3570	IF	WB: 1:1000
sh-ClpP	TCAAGAAGCAGCTCTATAATTCAAGAGATTATAGAGCTGCTTCTTGATTTTTT

## Sheet: Primer Sequence
	Forward Sequence (5′-3′)	Reverse Sequence (5′-3′)
COX5A	AGTCAGTTCGCTGCTATT	GTGTTTATCCCTTTACGC
COX5B	CCTCATTATGCCTGATAGTTC	CGACGCTGGTATTGTCCT
β-actin	GCTACAGCTTCACCACCACAG	GGTCTTTACGGATGTCAACGTC
